# Supplementary material for: Temporal loss of En1 during limb development causes distinct phenotypes
Source: Genes Dev. 2026 May 1;40(9-10):627–37. doi: 10.1101/gad.353542.125 (PMC13138323; doi:10.1101/gad.353542.125)
Supplement: Supplement 3 [file Supplemental_Table_S1.xlsx]

## Sheet: Supplementary Table 1
Name of Primer	Sequence	Primer Coordinates (mm9)
Primers and sgRNAs for CRISPR Deletions
CRISPR_Deletion-1_Inversion
sgRNA-Del1-F-F	CACCGTACACCGTCTAAACTGGTGT	chr1:122,742,352-122,742,371
sgRNA-Del1-F-R	AAACACACCAGTTTAGACGGTGTAC
sgRNA-Del1-R-F	CACCGCGAGAACTACTCCCAGACTG	chr1:122,508,244-122,508,263
sgRNA-Del1-R-R	AAACCAGTCTGGGAGTAGTTCTCGC
PCRg-Del1-F	ATGGTCCCTCTTGGGGTTAG	chr1:122,507,876-122,742,860
PCRg-Del1-R	CCTCATGTGCGTATTCAGTTGT
PCRg-Del1-F-1	CCAGCAGAACCTCCCATTT	chr1:122,507,799-122,508,735
PCRg-Del1-R-1	TCCCAAACAACCCATCTCTC
PCRg-Del1-F-2	GCATCAACCACATTCATCCTT	chr1:122,741,811-122,742,760
PCRg-Del1-R-2	TCTCTACATCAACTGGAGCACAC
qPCR-Del1-F-1	GCACACAGCCATCAGCAC	chr1:122,520,370-122,520,630
qPCR-Del1-R-1	CATACAAACATTCCTACACAAGCA
qPCR-Del1-F-2	GAAGAAAAAGAACGAGAAGGAAGA	chr1:122,503,472-122,503,740
qPCR-Del1-R-2	CCGTGGTGGTAGAGTGGTTG
CRISPR_Deletion-2
sgRNA-Del2-F-F	CACCGCTGGCATTCGAATTCAACGT	chr1:123,069,812-123,069,831
sgRNA-Del2-F-R	AAACACGTTGAATTCGAATGCCAGC
sgRNA-Del2-R-F	CACCGTACATAGTCGTGCACAGTGT	chr1:122,759,487-122,759,506
sgRNA-Del2-R-R	AAACACACTGTGCACGACTATGTAC
PCRg-Del2-F	TAAGGAGCTGAAGGGGTGTG	chr1:122,759,030-123,070,254
PCRg-Del2-R	CAAGGTTGTTGTCTGGCTTCT
PCRg-Del2-F-1	CTTGTTCAAGCCCAGCAAC	chr1:122,757,857-122,760,065
PCRg-Del2-R-1	TTAGTGCATTCCCTGACCAA
PCRg-Del2-F-2	CGTGGATCAAATGGGAGTG	chr1:123,069,274-123,070,625
PCRg-Del2-R-2	TGAATGCAGTATTTCCCACAGA
qPCR-Del2-F-1	ATGAACCAGCCACCCAAG	chr1:123,067,226-123,067,480
qPCR-Del2-R-1	TGTAAGTAAGCCACCAGAAGAAAA
qPCR-Del2-F-2	CATCTAAAATATCCCCATGTCTGTT	chr1:123,071,587-123,071,803
qPCR-Del2-R-2	GTTCTGAGGTCACGGGAAGG
CRISPR_Deletion-3
sgRNA-Del3-F-F	CACCGTACACCGTCTAAACTGGTGT	chr1:122,742,352-122,742,371
sgRNA-Del3-F-R	AAACACACCAGTTTAGACGGTGTAC
sgRNA-Del3-R-F	CACCGTACATAGTCGTGCACAGTGT	chr1:122,759,487-122,759,506
sgRNA-Del3-R-R	AAACACACTGTGCACGACTATGTAC
PCRg-Del3-F	CAAGACAGCCTGTTGGTTGA	chr1:122,741,853-122,759,899
PCRg-Del3-R	ACATGAGCAAAAACACATGC
PCRg-Del3-F-1	GCATCAACCACATTCATCCTT	chr1:122,741,811-122,742,760
PCRg-Del3-R-1	TCTCTACATCAACTGGAGCACAC
PCRg-Del3-F-2	CTTGTTCAAGCCCAGCAAC	chr1:122,757,857-122,760,065
PCRg-Del3-R-2	TTAGTGCATTCCCTGACCAA
qPCR-Del3-F-1	CCAGTATCCAAGCAGCCATC	chr1:122,745,380-122,745,640
qPCR-Del3-R-1	TCCCTCTCTTACCCCTCCTC
qPCR-Del3-F-2	GAGACACCCAGACCCCAAA	chr1:122,748,727-122,748,976
qPCR-Del3-R-2	GAGAGACCCTTCCTAGCAGCAC
qPCR-Del3-F-3	TCAGCGAGCTACAGCCAAC	chr1:122,756,267-122,756,478
qPCR-Del3-R-3	GCTGGGAAAGAGAGAGCAGA
qPCR-Del3-F-4	CAGGCTTCCCCAGGTTGT	chr1:122,741,701-122,741,870
qPCR-Del3-R-4	AACCAACAGGCTGTCTTGAAA
qPCR-Del3-F-5	CCTGCAGGAAGTGGCAGA	chr1:122,759,581-122,759,801
qPCR-Del3-R-5	TCACCATACATCCATCTATACCC
CRISPR_Deletion-4
sgRNA-Del4-F-F	CACCGCGGATAATGGAGCCCCAGTC	chr1:122,508,229-122,508,248
sgRNA-Del4-F-R	AAACGACTGGGGCTCCATTATCCGC	chr1:122,508,229-122,508,248
sgRNA-Del4-R-F	CACCGCGTAAGGAACCGCCCACTG	chr1:122,591,430-122,591,449
sgRNA-Del4-R-R	AAACCAGTGGGCGGTTCCTTACGC	chr1:122,591,430-122,591,449
PCRg-Del4-F(1)	ATGGTCCCTCTTGGGGTTAG	chr1:122,507,878-122,507,897
PCRg-Del4-R(1)	GCCTTATTGGAGTAGGTGTGG	chr1:122,591,875-122,591,898
PCRg-Del4-F-1	CCAGCAGAACCTCCCATTT	chr1:122,507,799-122,507,817
PCRg-Del4-R-1	TCCCAAACAACCCATCTCTC	chr1:122,508,716-122,508,735
PCRg-Del4-F-2	CACCTTCTCCCATTCCACCT	chr1:122,591,031-122,591,050
PCRg-Del4-R-2	AGTTTCTCCTGTCTGCCTTTG	chr1:122,591,818-122,591,838
qPCR-Del4-F-1	CATTCATCCAGACAGGCACA	chr1:122,509,728-122,509,747
qPCR-Del4-R-1	AAATTGGACAAGGTGATACAGACA	chr1:122,509,783-122,509,806
qPCR-Del4-F-2	TGGCTAACACTGAGGGACAA	chr1:122,589,433-122,589,452
qPCR-Del4-R-2	TCTTCTGATGGGAGATAATACAAAA	chr1:122,589,584-122,589,608
qPCR-Del4-F-3	GGGTTGGTTTGAAGTGTTGG	chr1:122,631,329-122,631,348
qPCR-Del4-R-3	ATCAGCCCTTTGGTCTTTG	chr1:122,631,454-122,631,472
CRISPR_Deletion-5_Deletion-6
sgRNA-Del5-Del6-F-F	CACCGTTAGTAATACTAGAATACCG	chr1:122,738,005-122,738,024
sgRNA-Del5-Del6-F-R	AAACCGGTATTCTAGTATTACTAAC	chr1:122,738,005-122,738,024
sgRNA-Del5-R-F	CACCGTATAAAAAGCTAGAAGCGG	chr1:122,739,894-122,739,913
sgRNA-Del5-R-R	AAACCCGCTTCTAGCTTTTTATAC	chr1:122,739,894-122,739,913
sgRNA-Del6-R-F	CACCGTACAACTGAATACGCACATG	chr1:122,742,838-122,742,857
sgRNA-Del6-R-R	AAACCATGTGCGTATTCAGTTGTAC	chr1:122,742,838-122,742,857
PCRg-Del5-enh-F(1)	CTCACAGATTTCAGCCCATTC	chr1:122,737,587-122,737,607
PCRg-Del5-enh-R(1)	GCCACCATTACCTTATTCCTT	chr1:122,740,104-122,740,124
PCRg-Del6-enh-F(2)	AAAAGGGGGTTGGTGAAGG	chr1:122,737,711-122,737,729
PCRg-Del6-enh-R(2)	GAGGAAAGGTAAGGGGAAAATG	chr1:122,743,295-122,743,316
PCRg-Del5-Del6-enh-F-1	CAGGAAAGCAGACAGCAAAA	chr1:122,737,694-122,737,713
PCRg-Del5-Del6-enh-R-1	GGAGGTGGAAGCAAGATAAGAA	chr1:122,738,452-122,738,473
PCRg-Del5-enh-F-2	CGTCACTTCCAGCACAACAC	chr1:122,739,515-122,739,534
PCRg-Del5-enh-R-2	TGCACCCACACTCAGACATAC	chr1:122,740,387-122,740,407
PCRg-Del6-enh-F-3	AGGAGTCGGGGACACATACA	chr1:122,742,574-122,742,593
PCRg-Del6-enh-R-3	GGAGAAGCAGAGATAGGCAGA	chr1:122,743,200-122,743,220
qPCR-Del5-enh-F-1	CTGCGGTTGGCTCCTTGT	chr1:122,739,311-122,739,328
qPCR-Del5-enh-R-1	AAACAGACTCTTGTGGTCAGCTTC	chr1:122,739,377-122,739,400
qPCR-Del5-Del6-enh-F-2	CCATCTTTTGGGGCAGGA	chr1:122,741,544-122,741,563
qPCR-Del5-Del6-enh-R-2	AAAGCAGAAAGTTTTAAAATGCAAG	chr1:122,741,620-122,741,644
sgRNA(s) Sequencing Primers
U6-sgRNASequencing-F	ACTATCATATGCTTACCGTAA	_
KolR-sgRNASequencing-R	CACGCGCTAAAAACGGACTA	_
qPCR Control Primers
qPCR-ControlRegion-F	AGCTAGATTACCCTGAGTCCA	chr13:56,101,500-56,101,617
qPCR-ControlRegion-R	TTCAAGTAGGCTCGGTCACC
qRT-PCR Primers
qRT-PCR-En1-F-1	TCACAGCAACCCCTAGTGTG	chr1:122,500,432-122,500,451
qRT-PCR-En1-R-1	TATAGCGGTTTGCCTGGAAC	chr1:122,503,550-122,503,569
qRT-PCR-En1-F-3	ACACAACCCTGCGATCCTAC	chr1:122,500,371-122,500,390
qRT-PCR-En1-R-3	GCCGCTTGTCTTCCTTCTC	chr1:122,503,484-122,503,503
qRT-PCR-En1-F-6	GGCCGGTGGTCAAGACTG	chr1:122,500,412-122,500,431
qRT-PCR-En1-R-6	GATATAGCGGTTTGCCTGGA	chr1:122,503,552-122,503,571
qRT-PCR-Gapdh-F	CTGCACCACCAACTGCTTAG	_
qRT-PCR-Gapdh-R	GGATGCAGGGATGATGTTCT
qRT-PCR-Rsp9-F	GACCAGGAGCTAAAGTTGATTGGA	chr7:148,364,207-148,364,288
qRT-PCR-Rsp9-R	TCTTGGCCAGGGTAAACTTGA
WMISH Primers
Wnt7a-WISH-F-1	CTGCGACAAGGAGAAGCAAG	chr6:91,344,558-91,344,577
Wnt7a-WISH-R-1	ATCCCGACGAAGTGGAAGA	chr6:91,315,475-91,315,493
Wnt7a-WISH-F-2	GAGAAGCAAGGCCAGTACCA	chr6:91,344,548-91,344,567
Wnt7a-WISH-R-2	AGATGCTTCCCACGGGAGT	chr6:91,315,685-91,315,703
Lmx1b-WISH-F-1	TGAAGAGTGAGGATGAAGATGG	chr2:33,422,828-33,422,849
Lmx1b-WISH-R-1	GAGTCTGAGCGGGTGGTG	chr2:33,420,057-33,420,074
Lmx1b-WISH-F-2	CTGGCACGAGGAGTGTTTG	chr2:33,495,091-33,495,110
Lmx1b-WISH-R-2	GAGTCTGAGCGGGTGGTG	chr2:33,420,057-33,420,074
Landing Pad mESC Line Generation
sgRNA_Landing Pad_F-F	CACCGACTGGAGTTGCAGATCACGA	chr6:113,026,033-113,026,053
sgRNA_Landing Pad_F-R	AAACTCGTGATCTGCAACTCCAGTC	chr6:113,026,033-113,026,053
LP_PCRg_Fwd-1	GGAGAGGCGTTCAGGAAGAT	chr6:113,028,168-113,028,187
LP_PCRg_Rev-1	CCGCCAAGTTTAGGAGACCCA	chr17:35,109,531-35,109,551
LP_PCRg_Fwd-2	TGCATTCCAAAAGGAACCACCT	chr6:113,025,019-113,025,040
LP_PCRg_Rev-2	AAACTCATCAATGTATCTTAGGTAGACATTTGGCCATGCT	_
LP_PCRg_Fwd-3	GGAGAGGCGTTCAGGAAGAT	chr6:113,028,168-113,028,187
LP_PCRg_Rev-3	TGCATTCCAAAAGGAACCACCT	chr6:113,025,019-113,025,040
Enhancer Reporter Assays
ERA_PCRg_Fwd	CCTTTATGAGAGACCAAGGTACCCTC	chr19:3,532,493-3,532,688
ERA_PCRg_Fwd	CCAGGAGGCCTTCCATCTGTTG	_
