# Supplementary material for: Temporal loss of En1 during limb development causes distinct phenotypes
Source: Genes Dev. 2026 May 1;40(9-10):627–37. doi: 10.1101/gad.353542.125 (PMC13138323; doi:10.1101/gad.353542.125)
Supplement: Supplement 4 [file Supplemental_Table_S2.xlsx]

## Sheet: Supplementary Table 1
Genomic Rearrangment	Sequencing Breakpoint Coordinates (mm9)
homDel1_Breakpoint-1	chr1:122,507,889-122,742,852
homDel1_Breakpoint-2	chr1:122,508,151-122,742,823
homDel2_Breakpoint-1	chr1:122,759,045-123,070,208
homDel2_Breakpoint-2	chr1:122,759,044-123,070,207
homDel3_Breakpoint-1	chr1:122,741,860-122,759,854
homDel3_Breakpoint-2	chr1:122,741,889-122,759,899
homDel4_Breakpoint-1	chr1:122,508,229-122,591,449
homDel4_Breakpoint-2	chr1:122,508,229-122,591,449
homDel5_Breakpoint-1	chr1:122,738,018-122,739,918
homDel5_Breakpoint-2	chr1:122,738,007-122,739,914
homDel6_Breakpoint-1	chr1:122,738,004-122,742,854
homDel6_Breakpoint-2	chr1:122,738,023-122,742,854
homInv_Breakpoint-1	chr1:122,508,247-122,742,355
homInv_Breakpoint-2	chr1:122,508,247-122,742,359
Maenli	chr1:122,744,478-122,755,676
Lmer (approximative)	chr1:122,510,951-122,587,000
