# Supplementary material for: Temporal loss of En1 during limb development causes distinct phenotypes
Source: Genes Dev. 2026 May 1;40(9-10):627–37. doi: 10.1101/gad.353542.125 (PMC13138323; doi:10.1101/gad.353542.125)
Supplement: Supplement 6 [file Supplemental_Fasta_File_2.zip]

Archive with 1 entries (1 files):
- Supplemental_Fasta_File_2.dna
